# Supplementary material for: Identifying MicroRNAs and Transcript Targets in Jatropha Seeds
Source: PLoS One. 2014 Feb 13;9(2):e83727. doi: 10.1371/journal.pone.0083727 (PMC3923737; doi:10.1371/journal.pone.0083727)
Supplement: Table S1 — Abundance of small RNAs from each size according to the number of reads. (XLSX) [file pone.0083727.s004.xlsx]

## Sheet: Plan1
Table S1. Abundance of small RNAs from each size according to the number of reads.
	Size 18		Size 19		Size 20		Size 21		Size 22		Size 23		Size 24		Size 25		Total
Abundance	Reads	%	Reads	%	Reads	%	Reads	%	Reads	%	Reads	%	Reads	%	Reads	%	Reads	%
> 10,000	1	0.00121259	2	0.00195292	1	0.000675954	24	0.00528325	10	0.00313648	4	0.000558181	1	2.98555e-05	1	0.000438041	44	0.000814773
5,001 – 10,000	4	0.00485037	5	0.00488229	4	0.00270382	17	0.0037423	6	0.00188189	3	0.000418635	4	0.000119422	1	0.000438041	44	0.000814773
101 – 5,000	494	0.59902	259	0.252903	321	0.216981	1449	0.318976	1062	0.333094	247	0.0344676	494	0.0147486	165	0.0722768	4491	0.0831624
51 – 100	1358	1.6467	316	0.308561	360	0.243344	1261	0.277591	1293	0.405547	349	0.0487013	1358	0.0405438	213	0.0933028	6508	0.120512
11 – 50	6730	8.16074	1656	1.61701	2032	1.37354	7836	1.72498	8523	2.67322	3797	0.529853	33786	1.0087	1515	0.663633	65875	1.21984
2 – 10	0	0	7911	7.72476	12682	8.57245	63361	13.948	45289	14.2048	86314	12.0447	757923	22.6282	21697	9.50418	995177	18.4283
1	73881	89.5875	92262	90.0899	132539	89.5903	380318	83.7214	262646	82.3783	625900	87.3413	2555896	76.3077	204697	89.6657	4328139	80.1466
Total	82468	100	102411	100	147939	100	454266	100	318829	100	716614	100	3349462	100	228289	100	5400278	100
