# Supplementary material for: Identifying MicroRNAs and Transcript Targets in Jatropha Seeds
Source: PLoS One. 2014 Feb 13;9(2):e83727. doi: 10.1371/journal.pone.0083727 (PMC3923737; doi:10.1371/journal.pone.0083727)
Supplement: Table S2 — Known miRNAs identified in the J. curcas sRNA library. This identification was performed by selecting perfect homologies to plant-conserved miRNAs, as deposited in the miRBase database (release 19, August 2012). (XLSX) [file pone.0083727.s005.xlsx]

## Sheet: Plan1
Table S2. Known miRNAs identified in the J. curcas sRNA library. This identification was performed by selecting perfect homologies to plant-conserved miRNAs, as deposited in the miRBase database (release 19, August 2012).
miRNA family	Total reads	Sequence	Length	Reads	Position	Species reported
MIR156	9108	UUGACAGAAGAUAGAGAGCAC	21	4732	5p	ath, gma,ptc, bna, vvi, sly, mtr, rco, ahy, tcc, bgy, vun, smo, aqc, smo, mtr, far,osa, bdi, rco, far, pta, sbi, zma, ctr, hvu, tae, csi, ssp, ssl
		UGACAGAAGAGAGUGAGCAC	20	2943	5p	ath, osa, zma, sbi, sof, gma, ptc, ppt, bna, vvi, ghr, mtr, ctr, rco, aly, hvu, tae, csi, ssp, tcc, bdi, ssl, vun, smo, ahy, far, tcc
		GCUCACUCUCUAUCUGUCACC	21	902	3p	aly, zma
		UGACAGAAGAGAGUGAGCAU	20	225	5p	ath, osa, zma, sbi, sof, gma, ptc, ppt, bna, vvi, ghr, mtr,ctr, rco, hvu, tae, csi, ssp, tcc, bdi, ssl, vun, smo, aly, ahy, far
		UUGACAGAAGAGAGAGAGCAC	21	138	5p	ahy, gma
		UGACAGAAGAGAGUGAGCACA	21	87	5p	bna, rco, hvu, tae, ssp, ssl
		UGACAGAAGAGAGGGAGCAC	20	27	5p	ptc, vvi
		UGACAGAAGAUAGAGAGCAC	20	17	5p	gma, ptc, smo, bna, vvi, sly, mtr, aqc, rco, ahy, tcc, bgy, vun
		GCUCACUUCUCUUUCUGUCAGC	22	7	3p	zma
		UGACAGAAGAGAGCGAGCAC	20	5	5p	zma, sbi
		UGACAGAAGAGAGUGGGCAC	20	4	5p	ath, osa, zma, sbi, sof, gma, ptc, ppt, bna, vvi, ghr, bdi, mtr, ctr, rco, aly, hvu, tae, csi, ssp, tcc, bdi, ssl, vun
		UGACAGAGGAGAGUGAGCAC	20	3	5p	vvi
		UGACAGAAGAGAGAGAGCAC	20	2	5p	osa, sbi, mtr, zma, gma, bdi, rco, ahy, far, tcc, ath
		CGACAGAAGAGAGUGAGCAC	20	2	5p	ath, smo, aly
		UUGACAGAAGAUAGAGGGCAC	21	2	5p	mtr
		UUGACAGAAGAUAGAGGGCAC	21	2	5p	mtr
		UGACAGAAGAGAGUGAGCUC	20	2	5p	ath, osa, zma, sbi, sof, gma, ptc, ppt, bna, vvi, ghr, mtr, ctr, rco, aly, hvu, tae, csi, ssp, tcc, bdi, ssl, vun
		UGACAGAACAGAGUGAGCAC	20	2	5p	ath, osa, zma, sbi, sof, gma, ptc, ppt, bna, vvi, ghr, mtr, ctr, rco, aly, hvu, tae, csi, ssp, tcc, bdi, ssl, vun
		GCUCACUUCUCUCUCUGUCAGU	22	1	3p	zma
		GCUCACCUCUCUUUCUGUCAGU	22	1	3p	aly
		GCUCACCCUCUAUCUGUCAGU	21	1	3p	zma
		CUGACAGAAGAUAGAGAGCAC	21	1	5p	smo
		UUGACAGAAGAAAGAGAGCAC	21	1	5p	smo
		UGUCAGAAGAGAGUGAGCAC	20	1	5p	ghr
MIR157	17688	UUGACAGAAGAGAGUGAGCAC	21	16481	5p	gma
		GCUCUCUAUGCUUCUGUCAUC	21	1069	3p	aly
		UUGACAGAAGAUAGAGAGCAU	21	137	5p	ath, gma, ptc, bna, vvi, gra, sly, bra, bol, mtr, rco, aly, ahy, tcc, bgy, bcy, vun
		UUGACAGAAGACAGAGAGCAC	21	1	5p	ath, gma, ptc, smo, bna, vvi, gra, sly, bra, bol, mtr, rco, ahy, aly, far, tcc, bgy, bcy, vun
MIR158	10	UCCCAAAUGUAGACAAAGCA	20	7	5p	ath, aly
		CCCCAAAUGUAGACAAAGCA	20	3	5p	ath
MIR159	50042	UUUGGAUUGAAGGGAGCUCUA	21	49102	5p	ath, gma, ptc, bna, vvi, sly, bra, mtr, rco, pvu, ahy, aly,csi
		UUUGGAUUGAAGGGAGCUCUU	21	753	5p	ath, aly
		UUUGGAUUGAAGGGAGCUCUG	21	169	5p	osa, sbi, sof, zma, tae, hvu, far, ssp
		CUUGGAUUGAAGGGAGCUCUA	21	12	5p	osa
		UUUGGACUGAAGGGAGCUCUA	21	4	5p	aqc
		GAGCUCCUAUCAUUCCAAUGA	21	1	3p	zma
		CUUGGAUUGAAGGGAGCUCU	20	1	5p	osa, bdi
MIR160	248	UGCCUGGCUCCCUGUAUGCCA	21	202	5p	ath, osa, sbi, zma, gma, mtr, ptc, ppt, smo, tae, vvi, sly, bra, aqc, rco, pab, ttu, far, tcc, bdi, aau, vun
		UGCCUGGCUCCCUGAAUGCCA	21	32	5p	osa, ptc, vvi, mtr, sbi, rco, ahy, tcc, bdi
		GCGUAUGAGGAGCCAUGCAUA	21	9	3p	bra, aly
		UGCCUGGCUCCCUGUAUGCCU	21	4	5p	ath, osa, zma, sbi, mtr, gma, ppt, ptc, smo, tae, vvi, sly, bra, aqc, rco, aly, pab, ttu, far, tcc, bdi, aau, vun
		UGCCUGGCUCCCUGGAUGCCA	21	1	5p	ptc, aqc, tcc
MIR161	2	UUGAAAGUGACUACAUCGGGG	21	2	5p	aly, ath
MIR162	2077	UCGAUAAACCUCUGCAUCCAG	21	2064	5p	ath, osa, mtr, ptc, cpa, vvi, ghr, sly, sbi, csi, rco, aly, tcc, gma, aau, vun
		UCGAUAAACCUCUGCAUCCA	20	5	5p	ath, osa, zma, mtr, ptc, cpa, vvi, ghr, gma, sly, sbi, csi, rco, aly, tcc, aau, vun
		UCGAUAAACCUCUGCAUCCGG	21	2	5p	bdi
		GGAGGCAGCGGUUCAUCGAUC	21	2	3p	csi, aly
		GGAGGCAGCGGUUCAUCGAUC	21	2	3p	csi, aly
		UGGAGGCAGCGGUUCAUCGAUC	22	2	3p	csi, aly
MIR164	17	UGGAGAAGCAGGGCACGUGCA	21	17	5p	ath, osa, zma, sbi, ptc, tae, bna, vvi, gma, bra, mtr, sbi, csi,ctr, rco, ghr, aly, tcc, bdi, ssl
MIR165	402	UCGGACCAGGCUUCAUCCCCC	21	396	5p	ath
		UCGGACCAGGCUUCAUCCCC	20	6	5p	ath, aly
MIR166	54897	UCGGACCAGGCUUCAUUCCCC	21	35439	5p	ath, osa, zma, mtr, gma, ptc, ppt, pta, smo, bna, vvi, ghr, sly, mtr, pvu, bdi, aqc, csi, ctr, rco, aly, hvu, tcc, ssl
		UCUCGGACCAGGCUUCAUUCC	21	11367	5p	bdi
		UCGGACCAGGCUUCAUUCCCG	21	4848	5p	crt, csi, gma
		GGAAUGUUGUCUGGCUCGAGG	21	2286	3p	zma, csi, aly, gma
		UCGGACCAGGCUUCAUUCCC	20	369	5p	zma, sbi, mtr, gma, ptc, ppt, pta, smo, bna, vvi, ghr, sly, pvu, bdi, aqc, csi, ctr, rco, alym hvy, tcc, ssl
		UCGGACCAGGCUUCAUUCCCGU	22	244	5p	crt, csi
		GGAAUGUUGUUUGGCUCGAGG	21	86	3p	aly, gma
		UCGGACCAGGCUUCAUUCCCCC	22	68	5p	crt, csi
		CUCGGACCAGGCUUCAUUCCC	21	62	5p	bdi
		UCGGACCAGGCUUCAUUCCUC	21	32	5p	osa, sbi, zma, mtr, aqc, pab, tcc, ssl
		GGAAUGUUGUCUGGCUCGGGG	21	20	3p	zma
		UCGAACCAGGCUUCAUUCCCC	21	16	5p	osa
		GGAAUGUUGUCUGGUUCAAGG	21	15	3p	zma
		UCGGACCAGGCUUCAUUCCCU	21	12	5p	osa, crt, csi
		UCGGACCAGGCUUCAUUCCUU	21	6	5p	ptc, pab
		UCGGACCAGGCUUCAUUCCCCU	22	6	5p	ath, osa, zma, mtr, gma, ptc, ppt, pta, smo, bna, vvi, ghr, sly, pvu, bdi, aqc, csi, ctr, rco, aly, hvu, tcc, ssl
		UCGGACCAGGCUUCAUUCC	19	6	5p	ppt, ptc, pta, smo, bna, vvi, ghr, sly, mtr, pvu, sbi, bdi, aqc, csi, rco, aly, pab, hvu, tcc, gma, ssl
		UCGGACCAGGCUUCAUUCCUG	21	5	5p	osa, sbi, zma, ptc, mtr, aqc, pab, tcc, ssl
		UCGGACCACGCUUCAUUCCCC	21	4	5p	ath, osa, zma, mtr, gma, ptc, pta, ppt, smo, bna, vvi, sly, bvu, bdi, aqc, csi, ctr, rco, aly, hvu, tcc, ssl
		UCGGACCAGGCUUCAUUCCCUU	22	3	5p	crt
		UCGGACCAGGCUUCAUUCCU	20	2	5p	osa, sbi, zma, ptc, mtr, aqc, pab, tcc, ssl
		UCGGACCAGGCUUCAAUCCCU	21	1	5p	osa, sbi, zma
MIR167	842066	UGAAGCUGCCAGCAUGAUCUGA	22	829649	5p	ccl, ctr, gma, bdi
		UGAAGCUGCCAGCAUGAUCUG	21	5964	5p	ath, osa, sbi, sof, zma, ptc, vvi, gma, lja, ccl, ctr, rco, gso, aly, csi, ssp, bdi, mtr
		UGAAGCUGCCAGCAUGAUCUAA	22	2517	5p	bna
		UGAAGCUGCCAGCAUGAUCUA	21	1857	5p	ath, osa, zma, sbi, gma, ptc, tae, bna, vvi, sly, bra, mtr, bdi, rco, ghr, aly, tcc,
		UGAAGCUGCCAGCAUGAUCUU	21	1208	5p	ptc, gma, ahy, csi, tcc
		UGAAGCUGCCAGCAUGAUCUGG	22	732	5p	ath, rco, aly
		AGAUCAUGUGGCAGUUUCACC	21	110	3p	ahy
		UGAAGCUGCCAGCAUGAUCU	20	16	5p	ath, osa, zma, sbi, sof, gma, ptc, tae, bna, vvi, sly, lja, bra, mtr, sbi, bdi, ccl, ctr, rco, ghr, ahy, aly, ghr, csi, ssp, tcc
		GGUCAUGCUCUGACAGCCUCACU	23	6	3p	aly
		UGAAGCUGCCAACAUGAUCUG	21	4	5p	ptc
		UGAAGCUGCCACAUGAUCUG	20	2	3p	ahy
		GAUCAUGUUCGCAGUUUCACC	21	1	3p	aly
MIR168	19789	UCGCUUGGUGCAGGUCGGGAA	21	19595	5p	ath, gma, ptc, bna, vvi, ccl, ctr, rco, aly, tcc, mtr, vun
		UCGCUUGGUGCAGGUCGGGAC	21	108	5p	ath, gma, ptc, bna, vvi, ccl, ctr, rco, aly, tcc, mtr, cme, vun
		CCCGCCUUGCAUCAACUGAAU	21	64	3p	aly, mtr
		UCGCUUGGUGCAGAUCGGGAC	21	22	5p	osa, bdi, sof, zma, hvu, ssp
MIR169	4521	CAGCCAAGGAUGACUUGCCGG	21	4275	5p	ath, osa, sbi, gma, zma, ptc, vvi, sly, mtr, sbi, aqc, rco, aly, tcc, bdi, vun
		CAGCCAAGGAUGACUUGCCGA	21	176	5p	ath, osa, sbi, zma, mtr, ptc, bna, vvi, gma, sly, aly, tcc, bdi
		AGCCAAGGAUGACUUGCCGG	20	57	5p	ath, osa, sbi, zma, mtr, ptc, vvi, gma, bna, sly, aqc, rco, aly, ssp, tcc, vun
		GAGCCAAGGAUGACUUGCCGG	21	7	5p	vvi, mtr, gma
		UAGCCAAGGAUGACUUGCCGG	21	3	5p	osa, sbi, bdi, zma, ssp
		AGCCAAGGAUGACUUGCCGA	20	1	5p	ath, osa, zma, sbi, mtr, ptc, bna, vvi, gma, sly, tcc, bdi
		CAGCCAAGGAUGAUUUGCCGA	21	1	5p	ath, osa, zma, sbi, mtr, ptc, bna, vvi, gma, sly, tcc, bdi
		GGCAAGUUGUCCUUCGGCUACA	22	1	3p	aly
MIR170	1132	UAUUGGCCUGGUUCACUCAGA	21	1131	3p	aly, gma
		CGAUUGAGCCGUGCCAAUAUC	21	1	5p	osa, sbi, zma, ptc, tae, vvi, sly, mtr, sbi, bdi, aqc, ctr, rco, hvu, far, tcc, gma
MIR171	839	UGAUUGAGCCGUGCCAAUAUC	21	497	5p	osa, sbi, zma, ptc, tae, vvi, sly, mtr, sbi, bdi, aqc, ctr, rco, hvu, far, tcc, gma
		UUGAGCCGUGCCAAUAUCACG	21	285	5p	ath, ptc, bna, sly, bra, bol, mtr, rco, aly, tae, ssl,
		UUGAGCCGCGCCAAUAUCACU	21	49	5p	vvi, ssl
		UGAUUGAGCCGUGCCAAUAUU	21	4	5p	mtr
		UGAUUGAGUCGUGCCAAUAUC	21	3	5p	mtr
		UGAGCCGUGCCAAUAUCACGA	21	1	5p	gma
MIR172	94	GGAGCAUCAUCAAGAUUCACA	21	52	3p	aly
		AGAAUCUUGAUGAUGCUGCAU	21	32	5p	ath, osa, gma, ptc, vvi, sly, bra, bol, aqc, aly, ata, tcc, bdi, mtr, ssl, aau, vun
		GGAAUCUUGAUGAUGCUGCAG	21	5	5p	ptc, vvi, gma, rco, csi
		UGAAUCUUGAUGAUGCUACAU	21	2	5p	vvi
		UGAAUCUUGAUGAUGCUACAU	21	2	5p	vvi
		AGAAUCUUGAUGAUGCUGCA	20	1	5p	ath, osa, sbi, zma, gma, ptc, vvi, sly, bra, bol, aqc, csi, aly, ata, tcc, bdi, mtr, ssl, aau, vun
MIR173	1	UUCGCUUGCAGAGAGAAAUCAC	22	1	5p	ath
MIR319	4074	UUGGACUGAAGGGAGCUCCCU	21	3688	5p	ath, vvi, aqc, rco, aly, tae, gma, aau, amg, vun
		UUGGAUUGAAGGGAGCUCUA	20	166	5p	ath, osa, ptc, bna, vvi, sly, bra, mtr, rco, pvu, ahy, csi, gma
		UUGGACUGAAGGGAGCUCCC	20	108	5p	ath, mtr, gma, ptc, ppt, vvi, aqc, ctr, rco, aly, tae, aau, amg, vun
		UUGGACUGAAGGGAGCUCCUU	21	40	5p	ath, pvu, rco, aly, gma
		CUUGGACUGAAGGGAGCUCCC	21	26	5p	ppt
		UUGGACUGAAGGGAGCUCCCA	21	22	5p	vvi
		UUGGACUGAAGGGUGCUCCCU	21	17	5p	bdi
		UUGGACUGAAGGGAGCUCC	19	4	5p	ath, mtr, gma, ptc, ppt, pta, vvi, sly, pvu, aqc, ctr, rco, aly, tae, csi, tcc, aau, amg, vun
		UUGGACUGAAGGGAGCUCCU	20	2	5p	ath, ptc, vvi, pvu, rco, sly, csi, tcc, gma, vun
		UUUGGACUGAAGGGAGCUCCU	21	1	5p	vvi, csi, tcc
MIR390	650	AAGCUCAGGAGGGAUAGCGCC	21	528	5p	ath, osa, ptc, ppt, bna, vvi, ghr, gma, mtr, zma, sbi, csi, rco, aly, tcc, cme
		CGCUAUCCAUCCUGAGUUUC	20	28	3p	gma, aly
		CGCUAUCCAUCCUGAGUUUCA	21	92	3p	aly
		AAGCUCAGGAGGGAUAGCACC	21	1	5p	gma
		GAGCUCAGGAGGGAUAGCGCC	21	1	5p	ppt
MIR394	151	UUGGCAUUCUGUCCACCUCC	20	151	5p	ath, osa, sbi, zma, vvi, sbi, ghr, ahy, aly, csi, tcc, gma, bdi, ssl
MIR395	195	CUGAAGUGUUUGGGGGAACUC	21	185	5p	ath, ptc, vvi, aly, rco, sly, csi, tcc, gma, vun
		UGAAGUGUUUGGGGGAACUC	20	9	5p	osa, sbi, mtr, zma, ptc, vvi, sly, rco, aly, tae, csi, tcc, bdi, gma, vun
		UUGAAGUGUUUGGGGGAACUC	21	1	5p	mtr
MIR396	13406	UUCCACAGCUUUCUUGAACUU	21	10766	5p	ath, osa, sbi, gma, ptc, bna, pta, mtr, aqc, zma, ccr, rco, aly, tcc, bgy, bcy
		UUCCACAGCUUUCUUGAACUG	21	1292	5p	ath, osa, sbi, sof, gma, zma, ptc, vvi, ghr, lja, mtr, aqc, aly, csi, ssp, tcc, bdi, bgy, bcy, ssl, aau, amg
		GUUCAAUAAAGCUGUGGGAAG	21	904	3p	aly, gma
		UUCCACAGCUUUCUUGAACU	20	309	5p	ath, osa, sbi, sof, gma, zma, ptc, bna, pta, vvi, ghr, lja, mtr, aqc, ccl, rco, aly, pab, csi, ssp, tcc, bdi, bgy, bcy, ssl, aau, amg
		UCCCACAGCUUUAUUGAACCG	21	56	5p	zma
		UUCCAUAGCUUUCUUGAACUG	21	31	5p	ath, osa, sbi, sof, gma, zma, ptc, vvi, ghr, lja, mtr, aqc, aly, csi, ssp, tcc, bdi, bgy, bcy, ssl, aau, amg
		UUCCACGGCUUUCUUGAACUG	21	23	5p	ptc
		UCCACAGGCUUUCUUGAACUG	21	12	5p	osa, zma, sbi, far, bdi
		UUCCACAGCUUUCUUGAACUA	21	7	5p	vvi, pab
		UUCCACGGCUUUCUUGAACUU	21	2	5p	ptc, pab, tcc
		UUCCACGGCUUUCUUGAACUU	21	2	5p	ptc, pab, tcc
		GCUCAAGAAAGCUGUGGGAAA	21	1	3p	aly
		GUUCAAGAAAGCCCAUGGAAA	21	1	3p	osa
MIR397	69	UCAUUGAGUGCAGCGUUGAUG	21	62	5p	ath, osa, ptc, bna, vvi, sbi, bdi, rco, aly, csi, tcc, gma, ssl
		UCAUUGAGUGCAGCGUUGAUGU	22	4	5p	bna, ath, osa, ptc, vvi, sbi, bdi, rco, aly, csi, tcc, gma, ssl
		AUUGAGUGCAGCGUUGAUGA	20	2	5p	sly, bdi
		AUUGAGUGCAGCGUUGAUGAA	21	1	5p	bdi
MIR398	109	UGUGUUCUCAGGUCACCCCUU	21	83	5p	ath, osa, gma, ptc, vvi, bol, mtr, aqc, csi, rco, gra, ghr, aly, tcc
		UGUGUUCUCAGGUCGCCCCUG	21	24	5p	osa, ptc, vvi, mtr, aqc, rco, tcc, bdi, gma
		UGUGUUCUCAGGUCGCCCCCG	21	2	5p	zma, sbi, tae
MIR399	2	UGCCAAAGGAGAGUUGCCCUG	21	1	5p	ath, osa, sbi, zma, vvi, mtr, pvu, rco, aly, csi, tcc, vun
		UGCCAAAGGAGAUUUGCCCGG	21	1	5p	ath, ptc, bna, vvi, rco, aly, csi, tcc
MIR403	4	UUAGAUUCACGCACAAACUCG	21	2	5p	ath, ptc, vvi, rco, aly, csi, tcc
		UUAGAUUCACGCACAAACUCG	21	2	5p	ath, ptc, vvi, rco, aly, csi, tcc
MIR408	107	AUGCACUGCCUCUUCCCUGGC	21	105	5p	ath, ptc, pta, vvi, ath, aly, csi, gma, mtr, vun
		AUGCACUGCCUCUUCCCUGG	20	1	5p	ath, ptc, pta, vvi, ath, aly, csi, gma, mtr, vun
		CUGCACUGCCUCUUCCCUGGC	21	1	5p	osa, sof, zma, tae, sbi, rco, ssp
MIR447	1	UAUGGAAGAAAUUGUAGUAUU	21	1	5p	ath
MIR477	1	AUCUCCCUCAAAGGCUUCCAA	21	1	5p	vvi
MIR535	1	UGACAACGAGAGAGAGCACGC	21	1	5p	ppt, osa, vvi, aqc, rco, pab
MIR824	72	UAGACCAUUUGUGAGAAGGGA	21	70	5p	aly, ath, bol, bra, bna
		CCUUCUCAUCGAUGGUCUAGA	21	2	3p	aly
MIR827	8	UUAGAUGACCAUCAACAAACU	21	4	5p	ath
		UUAGAUGACCAUCAACAAACA	21	2	5p	ghr, csi, tcc
		UUAGAUGACCAUCAACAAACA	21	2	5p	ghr, csi, tcc, ath, aly
MIR828	7	UCUUGCUCAAAUGAGUAUUCCA	22	7	5p	vvi, ssl, ath, aly
MIR845	14	CGGCUCUGAUACCAAUUGAUG	21	6	5p	ath
		UCGCUCUGAUACCAAAUUGAUG	22	3	5p	ath
		UGGCUCUGAUACCAAUUGAUG	21	5	5p	vvi, ath
MIR859	1	UCUCUCUGUUGUGAAGUCAAA	21	1	5p	ath, aly
MIR894	25	CGUUUCACGUCGGGUUCACC	20	25	5p	ppt
MIR1140	1	ACAGCCUAAACCAAUCGGAGC	21	1	5p	bna
MIR2111	1	UAAUCUGCAUCCUGAGGUUUA	21	1	5p	ath, bna, mtr, lja, bra, aly, tcc, vvi
MIR3711	36	UGGCGCUAGAAGGAGGGCCU	20	36	5p	pab
MIR5083	5	AGACUACAAUUAUCUGAUCA	20	5	5p	osa
MIR5139	22	AAACCUGGCUCUGAUACCA	19	22	5p	rgl
