# Supplementary material for: Identifying MicroRNAs and Transcript Targets in Jatropha Seeds
Source: PLoS One. 2014 Feb 13;9(2):e83727. doi: 10.1371/journal.pone.0083727 (PMC3923737; doi:10.1371/journal.pone.0083727)
Supplement: Table S3 — Putative known miRNA precursors in J. curcas and their abundance during seed development. (XLSX) [file pone.0083727.s006.xlsx]

## Sheet: Plan1
Table S3. Putative known miRNA precursors in J. curcas and their abundance during seed development.
pre-miRNA	Length (nt)	%GC	MFE	AMFE	MFEI	Fold (Y/N)1	Normalized read count			Log ratio L2/L1	p-value < 0.001	Log ratio L2/L3	p-value < 0.001	Log ratio L1/L3	p-value < 0.001
							Immature seeds (L1)	Intermediate seeds (L2)	Mature seeds (L3)
Jcu_MIR1463	83	30.1205	-17.6	-21.2048	-0.704	Y	0	0	1	0		-40.7035		-40.5706
Jcu_MIR156a	113	45.1327	-60.2	-53.2743	-1.18039	Y	0	47	16	45.1333	*	0.9067		-44.5302	*
Jcu_MIR156b	100	46	-54.1	-54.1	-1.17609	Y	0	0	1	0		-40.7035		-40.5706
Jcu_MIR156c	100	50	-46.6	-46.6	-0.932	Y	0	0	1	0		-40.7035		-40.5706
Jcu_MIR156d	109	53.211	-64.1	-58.8073	-1.10517	N	1	4	0	2.13801		41.6213		39.745
Jcu_MIR156e	241	39.834	-88.9	-36.888	-0.926042	N	12	3	3	-2.18697		-0.323263		1.25166
Jcu_MIR156f	355	44.7887	-102	-28.7324	-0.641509	N	79	11	11	-3.08892	*	-0.247314		2.22955	*
Jcu_MIR157	119	37.8151	-43.1	-36.2185	-0.957778	Y	3	3	4	0.138015		-1.06293		-1.2002
Jcu_MIR159a	208	40.8654	-81.8	-39.3269	-0.962353	Y	106	139	30	0.20405		1.88879	*	1.07269
Jcu_MIR159b	229	39.3013	-80.8	-35.2838	-0.897778	N	6	23	4	2.07661		1.87567		-0.200203
Jcu_MIR160a	84	58.3333	-48	-57.1429	-0.979592	N	2	1	0	-0.861985		39.6213		40.745
Jcu_MIR160b	94	45.7447	-48.1	-51.1702	-1.1186	N	5	0	0	-41.7626		0		42.0669
Jcu_MIR160c	146	50	-57.3	-39.2466	-0.784932	N	208	12	22	-4.30245	*	-1.19773		2.49266	*
Jcu_MIR162	216	42.5926	-62.7	-29.0278	-0.681522	N	24	13	1	-1.07149		3.37718		3.83662	*
Jcu_MIR166a	158	37.9747	-58.9	-37.2785	-0.981667	Y	11	3	9	-1.73645		-2.23285		-0.495659
Jcu_MIR166b	89	37.0787	-17.2	-19.3258	-0.521212	Y	0	0	1	0		-40.7035		-40.5706
Jcu_MIR167a	114	44.7368	-47.9	-42.0175	-0.939216	Y	25	143	119	2.32904	*	-0.0582097		-2.99931	*
Jcu_MIR167b	106	50.9434	-44.9	-42.3585	-0.831481	Y	0	1	2	39.8407		-1.32326		-41.5706
Jcu_MIR167c	93	46.2366	-41	-44.086	-0.953488	N	89	0	0	-45.9164	*	0		46.2207	*
Jcu_MIR168	192	47.9167	-83.7	-43.5938	-0.909783	Y	12	14	42	0.0354219		-1.90823	*	-2.5557	*
Jcu_MIR169a	141	51.0638	-65	-46.0993	-0.902778	Y	0	4	3	41.5787		-0.232852		-42.1151
Jcu_MIR169b	392	39.0306	-100.8	-25.7143	-0.658824	N	0	54	0	45.5956	*	46.1352	*	0
Jcu_MIR171	161	37.2671	-32.2	-20	-0.536667	N	135	0	3	-47.1045	*	-42.2885		4.74351	*
Jcu_MIR172	203	40.8867	-65	-32.0197	-0.783133	N	31	0	0	-44.9819	*	0		44.7765	*
Jcu_MIR2022	197	33.5025	-46.3	-23.5025	-0.701515	Y	2	17	4	3.22548		1.43957		-1.78517
Jcu_MIR2911	100	82	-63.8	-63.8	-0.778049	Y	0	0	1	0		-40.7035		-40.5706
Jcu_MIR319	573	29.3194	-91.3	-15.9337	-0.543452	N	0	49	20	45.4554	*	0.969518		-44.8926	*
Jcu_MIR320	100	56	-31	-31	-0.553571	Y	0	0	1	0		-40.7035		-40.5706
Jcu_MIR390	127	40.9449	-52.3	-41.1811	-1.00577	Y	0	0	14	0		-44.0765	*	-44.3375	*
Jcu_MIR394	163	44.7853	-46	-28.2209	-0.630137	N	6	8	0	0.553052		42.6213		42.33
Jcu_MIR396a	179	36.8715	-58.1	-32.4581	-0.880303	N	56	2	1	-4.99433	*	0.676737		5.05901	*
Jcu_MIR396b	154	45.4545	-56.1	-36.4286	-0.801429	N	6	0	2	-42.0256		-41.2692		0.799797
Jcu_MIR403a	100	45	-43.8	-43.8	-0.973333	Y	0	0	1	0		-40.7035		-40.5706
Jcu_MIR403b	100	36	-22.9	-22.9	-0.636111	Y	0	0	1	0		-40.7035		-40.5706
Jcu_MIR408	118	44.9153	-56.4	-47.7966	-1.06415	N	8	0	0	-42.4407		0		42.745
Jcu_MIR472	112	35.7143	-40.2	-35.8929	-1.005	Y	5	1	17	-2.5089		-4.41073	*	-2.51388
Jcu_MIR482	104	41.3462	-40.9	-39.3269	-0.951163	Y	18	4	12	-2.03191		-2.23285		-0.200203
Jcu_MIR5240	100	24	-10.3	-10.3	-0.429167	N	0	0	1	0		-40.7035		-40.5706
Jcu_MIR535a	100	47	-19.1	-19.1	-0.406383	Y	0	0	1	0		-40.7035		-40.5706
Jcu_MIR535b	92	51.087	-44.1	-47.9348	-0.938298	N	0	8	4	42.5787		0.352111		-42.5302
Jcu_MIR535c	116	46.5517	-53.4	-46.0345	-0.988889	N	0	20	2	43.9006	*	2.67404		-41.5302
Jcu_MIR845	102	27.451	-43.7	-42.8431	-1.56071	Y	123	0	0	-46.3832	*	0		46.6875	*
1 shows hairpin structure of pre-miRNA according to MFOLD (http://mfold.bioinfo.rpi.edu/cgi-bin/rnaform1.cgi).
L1- sRNA library from immature seeds; L2- sRNA library from intermediate seeds; L3- sRNA library from mature seeds.
MFE: minimal folding free energy (kcal/mol)
MFEI: minimal folding free energy index
* Differentially represented in libraries, according to EdgeR and A-C test results.
Y- yes; N- no.
