# Supplementary material for: Identifying MicroRNAs and Transcript Targets in Jatropha Seeds
Source: PLoS One. 2014 Feb 13;9(2):e83727. doi: 10.1371/journal.pone.0083727 (PMC3923737; doi:10.1371/journal.pone.0083727)
Supplement: Table S4 — Putative new J. curcas miRNA precursors and their abundance during seed development. (XLSX) [file pone.0083727.s007.xlsx]

## Sheet: Plan2
Table S4. Putative new J. curcas miRNA precursors and their abundance during seed development.
ID	Length (nt)	%GC	MFE	AMFE	MFEI	Normalized read count			Log ratio L2/L1	p-value < 0.001	Log ratio L2/L3	p-value < 0.001	Log ratio L1/L3	p-value < 0.001
						Immature seeds (L1)	Intermediate seeds (L2)	Mature seeds (L3)
Jcu_nMIR001	142	35.9155	-52.9	-37.2535	-1.03725	688	176	393	-1.82882	*	-1.80684	*	0.0227137
Jcu_nMIR002	212	36.3208	-43.3	-20.4245	-0.562338	11	2	3	-2.32142		-1.23285		1.0893
Jcu_nMIR003	106	47.1698	-54.4	-51.3208	-1.088	0	1008	42	49.556	*	3.93707	*	-45.9225	*
Jcu_nMIR004	90	60	-46.4	-51.5556	-0.859259	0	0	1	0		-40.2692		-40.5302
Jcu_nMIR005	101	40.5941	-19.8	-19.604	-0.482927	0	0	1	0		-40.2692		-40.5302
Jcu_nMIR006	101	76.2376	-56.6	-56.0396	-0.735065	0	0	1	0		-40.2692		-40.5302
Jcu_nMIR007	93	33.3333	-36.9	-39.6774	-1.19032	24	82	21	1.9106	*	1.31735		-0.59252
Jcu_nMIR008	216	34.7222	-62.4	-28.8889	-0.832	4	17	7	2.22548		0.632219		-1.59252
Jcu_nMIR009	149	32.2148	-65	-43.6242	-1.35417	4	3	0	-0.277023		41.2062		41.745
Jcu_nMIR010	185	32.973	-72.1	-38.973	-1.18197	1	2	0	1.13801		40.6213		39.745
Jcu_nMIR011	148	31.0811	-75.6	-51.0811	-1.64348	0	3	0	41.1637		41.2062		0
Jcu_nMIR012	288	43.0556	-108.2	-37.5694	-0.872581	2	4	2	1.13801		0.352111		-0.785166
Jcu_nMIR013	142	40.8451	-62.7	-44.1549	-1.08103	0	0	4	0		-42.2692		-42.5302
Jcu_nMIR014	326	29.7546	-66	-20.2454	-0.680412	5	12	5	1.40105		0.615145		-0.785166
Jcu_nMIR015	184	43.4783	-66.7	-36.25	-0.83375	11	7	16	-0.839047		-1.51591		-1.28891
Jcu_nMIR016	110	46.3636	-54.8	-49.8182	-1.07451	0	44	1	45.3001	*	5.13617	*	-40.5706
L1- sRNA library from immature seeds; L2- sRNA library from intermediate seeds; L3- sRNA library from mature seeds.
MFE: minimal folding free energy (kcal/mol)
MFEI: minimal folding free energy index
* Differentially represented in libraries, according to EdgeR and A-C test results.
