# Supplementary material for: Identifying MicroRNAs and Transcript Targets in Jatropha Seeds
Source: PLoS One. 2014 Feb 13;9(2):e83727. doi: 10.1371/journal.pone.0083727 (PMC3923737; doi:10.1371/journal.pone.0083727)
Supplement: Table S5 — Novel miRNAs identified in the sRNA library of J. curcas. (XLSX) [file pone.0083727.s008.xlsx]

## Sheet: Plan1
Table S5. Novel miRNAs identified in the sRNA library of J. curcas.
miRNA family	Total reads	miRNA sequence	Length	Reads	Position
Jcu_nMIR001	16637	TTCATTCCTCTTCCTAAAATGG	22	11899	5p
		ATTTTAGGAAGAGAATGAATA	21	2905	3p
		CCATTTTAGGAAGAGAATGAA	21	791	3p
		TTTTAGGAAGAGAATGAATA	20	426	3p
		TCAAGCGAATCCATTTTAGGA	21	100	3p
		TTCATTCCTCTTCCTAAAATG	21	73	5p
		TTTAGGAAGAGAATGAATACC	21	65	3p
		TCATTCCTCTTCCTAAAATGG	21	48	5p
		ATTCCTCTTCCTAAAATGGTTT	22	32	5p
		CAAGCGAATCCATTTTAGGAA	21	27	3p
		TTCATTCCTCTTCCTAAAATGGT	23	24	5p
		TTAGGAAGAGAATGAATACC	20	24	3p
		TTCATTCCTCTTCCTAAAA	19	23	5p
		ATTTTAGGAAGAGAATGAAT	20	20	3p
		TTAGGAAGAGAATGAATA	18	14	3p
		TTCATTCCTCTTCCTAAA	18	12	5p
		TCCTAAAATGGTTTCTCTTTT	21	12	5p
		CAAGCGAATCCATTTTAGGA	20	12	3p
		TTCATTCCTCTTCCTAAAAT	20	11	5p
		CATTTTAGGAAGAGAATGAA	20	10	3p
		TTTTAGGAAGAGAATGAATAC	21	10	3p
		CATTCCTCTTCCTAAAATGGTT	22	9	5p
		ATTCCTCTTCCTAAAATGG	19	9	5p
		TTCCTCTTCCTAAAATGG	18	9	5p
		TTCATTCCTCTTCCTAAAATGGTT	24	5	5p
		CATTCCTCTTCCTAAAATGG	20	5	5p
		TCCATTTTAGGAAGAGAATGAATA	24	5	3p
		CCATTTTAGGAAGAGAATGAAT	22	5	3p
		ATTTTAGGAAGAGAATGAA	19	5	3p
		ATTCCTCTTCCTAAAATGGTT	21	4	5p
		CTAAAATGGTTTCTCTTTTTT	21	4	5p
		CATTTTAGGAAGAGAATGAATA	22	4	3p
		ATTTTAGGAAGAGAATGA	18	4	3p
		TCAAGCGAATCCATTTTAGG	20	3	3p
		CCATTTTAGGAAGAGAATGA	20	3	3p
		AATCCATTTTAGGAAGAGAAT	21	2	3p
		TCCATTTTAGGAAGAGAATGA	21	2	3p
		TTTAGGAAGAGAATGAATA	19	2	3p
		TTCCTCTTCCTAAAATGGTTTC	22	1	5p
		TCCTCTTCCTAAAATGGTTT	20	1	5p
		CCTCTTCCTAAAATGGTTT	19	1	5p
		CCTCTTCCTAAAATGGTTTCT	21	1	5p
		TTCCTAAAATGGTTTCTCTTT	21	1	5p
		CTAAAATGGTTTCTCTTTT	19	1	5p
		AATCAAGCGAATCCATTTTAG	21	1	3p
		CAAGCGAATCCATTTTAGG	19	1	3p
		AAGCGAATCCATTTTAGGA	19	1	3p
		AATCCATTTTAGGAAGAGA	19	1	3p
		ATCCATTTTAGGAAGAGAAT	20	1	3p
		ATCCATTTTAGGAAGAGAATG	21	1	3p
		ATCCATTTTAGGAAGAGAATGAA	23	1	3p
		TCCATTTTAGGAAGAGAATGAAT	23	1	3p
		ATTTTAGGAAGAGAATGAATAC	22	1	3p
		TTAGGAAGAGAATGAATAC	19	1	3p
		TTAGGAAGAGAATGAATACCG	21	1	3p
		TTAGGAAGAGAATGAATACCGTT	23	1	3p
		GGAAGAGAATGAATACCGT	19	1	3p
Jcu_nMIR002	5332	TGTACTGGAGTGACCAACCTT	21	4871	5p
		TGTACTGGAGTGACCAACCT	20	178	5p
		TGTTAGTTTGTACTGGAGTGA	21	146	5p
		TGTACTGGAGTGACCAAC	18	35	5p
		GTACTGGAGTGACCAACCTT	20	28	5p
		TGTACTGGAGTGACCAACC	19	23	5p
		CGTTGGTCACTCCATTACATG	21	16	3p
		TGTACTGGAGTGACCAACCTTC	22	13	5p
		TGTACTGGAGTGACCAACCTTCT	23	8	5p
		TACTGGAGTGACCAACCTTCTTCC	24	4	5p
		TTGTACTGGAGTGACCAACC	20	3	5p
		GTACTGGAGTGACCAACC	18	2	5p
		TACTGGAGTGACCAACCTTCT	21	1	5p
		TTTGTACTGGAGTGACCAACC	21	1	5p
		TTAGTTTGTACTGGAGTGACC	21	1	5p
		TTGGTCACTCCATTACATG	19	1	3p
		TTGGTCACTCCATTACATGC	20	1	3p
Jcu_nMIR003	774	CGCAACTTGGAGTGGCACCATT	22	680	5p
		TGGTGCCACGCTGAGTGCGTC	21	70	3p
		GCAACTTGGAGTGGCACCATT	21	7	5p
		CGCAACTTGGAGTGGCACC	19	6	5p
		TTTGGACGCAACTTGGAGTGGC	22	5	5p
		TTTTGGACGCAACTTGGAGTGG	22	2	5p
		GTTTTGGACGCAACTTGGAGTGGCA	25	1	5p
		TTTGGACGCAACTTGGAGTGGCACC	25	1	5p
		TGGTGCCACGCTGAGTGCGT	20	1	3p
		TGCCACGCTGAGTGCGTC	18	1	3p
Jcu_nMIR004	243	ACTCCATGTCCATGGCTCACCAGA	24	118	5p
		CTCCATGTCCATGGCTCACCAGA	23	105	5p
		CTCCATGTCCATGGCTCACCA	21	6	5p
		CTCCATGTCCATGGCTCACCAGAA	24	3	5p
		TCCATGTCCATGGCTCACCAGA	22	3	5p
		TCCATGTCCATGGCTCACCA	20	2	5p
		ATGTCCATGGCTCACCAGA	19	2	5p
		CCATGTCCATGGCTCACCAGA	21	1	5p
		CTCCATGTCCATGGCTCACC	20	1	5p
		CATGTCCATGGCTCACCAGA	20	1	5p
		GTCCATGGCTCACCAGAA	18	1	5p
Jcu_nMIR005	37	TGAAATTGACAAGGTCACGGC	21	31	5p
		GTATGAAATTGACAAGGTCAC	21	2	5p
		GTATGAAATTGACAAGGTC	19	2	5p
		GAAATTGACAAGGTCACGGCT	21	1	5p
		GTATGAAATTGACAAGGT	18	1	5p
Jcu_nMIR006	317	TGCCCAGCTTGAGAATCGGA	20	42	5p
		ATGCCCAGCTTGAGAATCGGA	21	29	5p
		TGCCCAGCTTGAGAATCGGAT	21	22	5p
		AATGCCCAGCTTGAGAATCGGA	22	9	5p
		AAATGCCCAGCTTGAGAATCGGAT	24	8	5p
		ATGCCCAGCTTGAGAATCGGAT	22	7	5p
		CTTGAGAATCGGATGCCCCCGGC	23	7	5p
		CTTGAGAATCGGATGCCCCC	20	7	5p
		ATGCCCAGCTTGAGAATCGGATGC	24	6	5p
		TGCCCAGCTTGAGAATCGGATGCCC	25	6	5p
		TTGAGAATCGGATGCCCCCGGCG	23	6	5p
		TTGAGAATCGGATGCCCCC	19	6	5p
		GGAAATGCCCAGCTTGAGAATCGGA	25	5	5p
		ATGCCCAGCTTGAGAATCGGATGCC	25	5	5p
		GCTTGAGAATCGGATGCCCCCGGC	24	4	5p
		GCTTGAGAATCGGATGCCCCC	21	4	5p
		TGCCCAGCTTGAGAATCGGATGCC	24	3	5p
		CAGCTTGAGAATCGGATGCCCCC	23	3	5p
		CTTGAGAATCGGATGCCCCCGG	22	3	5p
		GAAATGCCCAGCTTGAGAATCGGA	24	2	5p
		AAATGCCCAGCTTGAGAATCGGA	23	2	5p
		AATGCCCAGCTTGAGAATCGGAT	23	2	5p
		TGCCCAGCTTGAGAATCGGATG	22	2	5p
		CCCAGCTTGAGAATCGGATGCCCCC	25	2	5p
		CCAGCTTGAGAATCGGATGCCCCC	24	2	5p
		CAGCTTGAGAATCGGATGCCCCCGG	25	2	5p
		AGCTTGAGAATCGGATGCCCCCGG	24	2	5p
		AGCTTGAGAATCGGATGCCCCCGGC	25	2	5p
		TTGAGAATCGGATGCCCCCGGC	22	2	5p
		AGAATCGGATGCCCCCGGCG	20	2	5p
		TGAGAATCGGATGCCCCC	18	2	5p
		GAAATGCCCAGCTTGAGAATCGGAT	25	1	5p
		AATGCCCAGCTTGAGAATCGGATGC	25	1	5p
		GCTTGAGAATCGGATGCCCCCGGCG	25	1	5p
		CTTGAGAATCGGATGCCCCCGGCG	24	1	5p
		CTTGAGAATCGGATGCCCCCGGCGT	25	1	5p
		TTGAGAATCGGATGCCCCCGGCGT	24	1	5p
		TGAGAATCGGATGCCCCCGGCGTC	24	1	5p
		CTTGAGAATCGGATGCCCCCG	21	1	5p
		TGAGAATCGGATGCCCCCGGC	21	1	5p
		GAGAATCGGATGCCCCCGGCG	21	1	5p
		GAATCGGATGCCCCCGGCG	19	1	5p
		ATCGGATGCCCCCGGCGTC	19	1	5p
		ATCGGATGCCCCCGGCGTCCG	21	1	5p
Jcu_nMIR007	263	TTAATCTCCATTCCTTAGGATC	22	98	5p
		CATTAATCTCCATTCCTTAGGA	22	69	5p
		CTAAGAATGGAGATTAATCA	20	45	3p
		CTAAGAATGGAGATTAATCAA	21	23	3p
		TTAATCTCCATTCCTTAGGAT	21	4	5p
		CCCTAAGAATGGAGATTAAT	20	4	3p
		TAATCTCCATTCCTTAGGATC	21	3	5p
		ACCCTAAGAATGGAGATTAA	20	2	3p
		TAATCTCCATTCCTTAGGATCAACG	25	1	5p
		CATTAATCTCCATTCCTTAGGAT	23	1	5p
		CATTAATCTCCATTCCTTAGG	21	1	5p
		ATTAATCTCCATTCCTTAGGA	21	1	5p
		TTAATCTCCATTCCTTAGGA	20	1	5p
		AATCTCCATTCCTTAGGAT	19	1	5p
		CATTCCTTAGGATCAACGC	19	1	5p
		AACTGACCCTAAGAATGGAGA	21	1	3p
		CTGACCCTAAGAATGGAGA	19	1	3p
		ACTGACCCTAAGAATGGA	18	1	3p
		CCCTAAGAATGGAGATTAATC	21	1	3p
		CCTAAGAATGGAGATTAAT	19	1	3p
		CTAAGAATGGAGATTAATCAAA	22	1	3p
		CTAAGAATGGAGATTAATCAAA	22	1	3p
		CCCTAAGAATGGAGATTA	18	1	3p
Jcu_nMIR008	80	ATAGGTGGCAAAAGCAATTAG	21	75	5p
		TATAGGTGGCAAAAGCAATTA	21	1	5p
		GGTGGCAAAAGCAATTAG	18	1	5p
		TGAACTAGTTGCTTTTGCCCCCT	23	1	3p
		AACTAGTTGCTTTTGCCCCCT	21	1	3p
		TAGTTGCTTTTGCCCCCTACA	21	1	3p
Jcu_nMIR009	75	TGAAGGTAGATTTAGTCATTG	21	68	5p
		TGAAGGTAGATTTAGTCATTGT	22	2	5p
		TTTAGTCATTGTGAAGCATCT	21	2	5p
		TGAAGGTAGATTTAGTCATT	20	1	5p
		TTAGTCATTGTGAAGCATCTTG	22	1	5p
		ATTGTGAAGCATCTTGTTGCT	21	1	5p
Jcu_nMIR010	59	CCTGTTGACTGGAAGCTGTTA	21	57	5p
		CTGTTGACTGGAAGCTGTTA	20	1	5p
		CTGGAAGCTGTTATTTTGAAT	21	1	5p
Jcu_nMIR011	45	CATGTGAACGAGCTTGTCAGC	21	34	5p
		AACGAGCTTGTCAGCCATTAG	21	4	5p
		AATAGCTGACAAGCTCGTTCA	21	3	3p
		ATGTGAACGAGCTTGTCAGC	20	1	5p
		TAATAGCTGACAAGCTCGTTC	21	1	3p
		ATAGCTGACAAGCTCGTTCA	20	1	3p
		CTGACAAGCTCGTTCACATA	20	1	3p
Jcu_nMIR012	37	CCCTACAAGGTGTATGCTAGA	21	16	5p
		TAGTATAAACCTTGTAGGGCC	21	16	3p
		CCCTACAAGGTGTATGCTAGAA	22	1	5p
		TTGGGCCGGAATCAATTCTATC	22	1	3p
		GGGCCTTGGGCCGGAATCAATT	22	1	3p
		GGCCTTGGGCCGGAATCAAT	20	1	3p
		CTAGTATAAACCTTGTAGGGC	21	1	3p
Jcu_nMIR013	929	ACATGGGAGGATTTGCAAGA	20	214	5p
		TTGCCAATCCCTCCCATGCCAA	22	204	3p
		ACATGGGAGGATTTGCAAGAAA	22	94	5p
		TCTTGCCAATCCCTCCCATGCC	22	83	3p
		TGGACATGGGAGGATTTGCAAG	22	64	5p
		TTGGACATGGGAGGATTTGCA	21	56	5p
		ACATGGGAGGATTTGCAAGAA	21	29	5p
		GGAAGTTTTTGGACATGGGAGG	22	27	5p
		CATGGGAGGATTTGCAAGAAA	21	22	5p
		TCCCATGCCAATGATTTCCTC	21	19	3p
		TTGCCAATCCCTCCCATGCCA	21	16	3p
		GGACATGGGAGGATTTGCAAG	21	11	5p
		GGAAGTTTTTGGACATGGGAG	21	9	5p
		TGCCAATCCCTCCCATGCCAA	21	8	3p
		CTTGCCAATCCCTCCCATGCCA	22	5	3p
		TGCCAATCCCTCCCATGCCAAT	22	5	3p
		TGGACATGGGAGGATTTGCAAGA	23	4	5p
		ACATGGGAGGATTTGCAAG	19	4	5p
		TTGCCAATCCCTCCCATGCC	20	4	3p
		CCAATCCCTCCCATGCCAATG	21	4	3p
		GATGGAATGGAGGAAGTTTT	20	3	5p
		TCTTGCCAATCCCTCCCATGC	21	3	3p
		TTGGACATGGGAGGATTTGCAAGAA	25	2	5p
		TGGACATGGGAGGATTTGCAAGAA	24	2	5p
		CATGGGAGGATTTGCAAGA	19	2	5p
		TGGACATGGGAGGATTTGC	19	2	5p
		AGGAAGTTTTTGGACATGGGAG	22	2	5p
		GGAAGTTTTTGGACATGGGA	20	2	5p
		GATGGAATGGAGGAAGTTTTTGGA	24	2	5p
		TGGAATGGAGGAAGTTTTTGGACA	24	2	5p
		CTTGCCAATCCCTCCCATGCCAA	23	2	3p
		TTGCCAATCCCTCCCATGC	19	2	3p
		CCAATCCCTCCCATGCCAATGA	22	2	3p
		TCCCATGCCAATGATTTCCT	20	2	3p
		TTGGACATGGGAGGATTTGCAAGA	24	1	5p
		GGACATGGGAGGATTTGCAAGAAA	24	1	5p
		GACATGGGAGGATTTGCAAGA	21	1	5p
		GGACATGGGAGGATTTGCAA	20	1	5p
		TTGGACATGGGAGGATTTGC	20	1	5p
		ATGGGAGGATTTGCAAGAA	19	1	5p
		TGGACATGGGAGGATTTGCA	20	1	5p
		TGGGAGGATTTGCAAGAAA	19	1	5p
		TTGGACATGGGAGGATTT	18	1	5p
		GGAGGATTTGCAAGAAAGAT	20	1	5p
		GAAGTTTTTGGACATGGGAGG	21	1	5p
		ATGGAATGGAGGAAGTTTTTGGACA	25	1	5p
		ATGGAATGGAGGAAGTTTTT	20	1	5p
		ATGGAATGGAGGAAGTTTT	19	1	5p
		CTTGCCAATCCCTCCCATGC	20	1	3p
		CCAATCCCTCCCATGCCAA	19	1	3p
		TGCCAATCCCTCCCATGC	18	1	3p
Jcu_nMIR014	72	TCGAACAAGTTGCTACATTTT	21	31	5p
		TCGAACAAGTTGCTACATTT	20	11	5p
		CTCGAACAAGTTGCTACATTTT	22	10	5p
		CTCGAACAAGTTGCTACATTT	21	5	5p
		GGCCTCGAACAAGTTGCTACATTTT	25	4	5p
		CCTCGAACAAGTTGCTACATTTT	23	3	5p
		GGCCTCGAACAAGTTGCTACATTT	24	2	5p
		CCTCGAACAAGTTGCTACATTT	22	2	5p
		GGCCTCGAACAAGTTGCTACATT	23	1	5p
		CGAACAAGTTGCTACATTTT	20	1	5p
		GAACAAGTTGCTACATTTT	19	1	5p
		GAACAAGTTGCTACATTT	18	1	5p
Jcu_nMIR015	1977	TTACCCACACCCCCCATACCGA	22	1635	3p
		TACCCACACCCCCCATACCGA	21	237	3p
		GGCATGGGCGATATGGGCAAGA	22	44	5p
		TGGGCGATATGGGCAAGATGA	21	15	5p
		TCTTACCCACACCCCCCATACCGA	24	13	3p
		GGCATGGGCGATATGGGCAAGATG	24	10	5p
		TTACCCACACCCCCCATACC	20	4	3p
		GGCATGGGCGATATGGGCA	19	3	5p
		GGCATGGGCGATATGGGCAAG	21	2	5p
		TTACCCACACCCCCCATACCGAT	23	2	3p
		TTACCCACACCCCCCATA	18	2	3p
		GGCATGGGCGATATGGGC	18	1	5p
		TGGGCGATATGGGCAAGATG	20	1	5p
		CTTACCCACACCCCCCATACCGA	23	1	3p
		TCTTACCCACACCCCCCATACC	22	1	3p
		TCTTACCCACACCCCCCATAC	21	1	3p
		TTACCCACACCCCCCATACCG	21	1	3p
		ACCCACACCCCCCATACCGA	20	1	3p
		TTACCCACACCCCCCATAC	19	1	3p
		CCACACCCCCCATACCGA	18	1	3p
		CATACCGATGGTTTTCAATAA	21	1	3p
Jcu_nMIR016	774	CGCAACTTGGAGTGGCACCATT	22	680	5p
		TGGTGCCACGCTGAGTGCGTC	21	70	3p
		GCAACTTGGAGTGGCACCATT	21	7	5p
		CGCAACTTGGAGTGGCACC	19	6	5p
		TTTGGACGCAACTTGGAGTGGC	22	5	5p
		TTTTGGACGCAACTTGGAGTGG	22	2	5p
		GTTTTGGACGCAACTTGGAGTGGCA	25	1	5p
		TTTGGACGCAACTTGGAGTGGCACC	25	1	5p
		TGGTGCCACGCTGAGTGCGT	20	1	3p
		TGCCACGCTGAGTGCGTC	18	1	3p
