# Supplementary material for: Identifying MicroRNAs and Transcript Targets in Jatropha Seeds
Source: PLoS One. 2014 Feb 13;9(2):e83727. doi: 10.1371/journal.pone.0083727 (PMC3923737; doi:10.1371/journal.pone.0083727)
Supplement: Table S6 — Putative precursors of siRNA in J. curcas. (XLSX) [file pone.0083727.s009.xlsx]

## Sheet: Plan1
Table S6. Putative precursors of siRNA in J. curcas.
GO number	Sequence annotation
GO:0016020	sulfate transporter
GO:0005886	probable lrr receptor-like serine threonine-protein kinase at1g53430-like
GO:0009719	aldehyde dehydrogenase family 7 member a1
GO:0005975	root cap 1
GO:0016740	protein phosphatase
GO:0003824	nadh dehydrogenase subunit 1
GO:0005829	u4 tri-snrnp-associated
GO:0006950	flavonol sulfotransferase-like protein
GO:0003677	nac domain ipr003441
GO:0005623	anthranilate synthase alpha
GO:0005488	atp binding
GO:0016020	integral membrane family protein
GO:0003677	disease resistance protein
GO:0003824	erd6-like transporter
GO:0016787	reverse transcriptase
GO:0006810	mate efflux family protein dtx1-like
GO:0003677	disease resistance protein
GO:0003677	integrase core domain containing protein
GO:0005488	60s ribosomal protein l23
GO:0000166	hypothetical chloroplast rf2
GO:0003677	copia-like pol polyprotein
GO:0009536	polynucleotidyl transferase
GO:0003676	t-complex protein 1 subunit delta
GO:0000166	serine threonine protein kinase
GO:0004518	polx_tobac ame: full=retrovirus-related pol polyprotein from transposon tnt 1-94 includes: ame: full=protease includes: ame: full=reverse transcriptase includes: ame: full=endonuclease
GO:0016020	hat family dimerisation domain containing protein
GO:0006810	reverse transcriptase
GO:0005515	receptor-like protein
GO:0016787	polx_tobac ame: full=retrovirus-related pol polyprotein from transposon tnt 1-94 includes: ame: full=protease includes: ame: full=reverse transcriptase includes: ame: full=endonuclease
GO:0008152	copia-like pol polyprotein
GO:0003676	t-complex protein 1 subunit delta
GO:0003677	t-complex protein 1 subunit delta
GO:0030246	gag-protease-integrase-rt-r polyprotein
GO:0005622	pol protein
GO:0006810	sucrose synthase 2-like
GO:0016740	reverse transcriptase
GO:0006350	heat shock factor
GO:0004518	protein nynrin- partial
GO:0003824	polyneuridine-aldehyde esterase
