# Supplementary material for: Identifying MicroRNAs and Transcript Targets in Jatropha Seeds
Source: PLoS One. 2014 Feb 13;9(2):e83727. doi: 10.1371/journal.pone.0083727 (PMC3923737; doi:10.1371/journal.pone.0083727)
Supplement: Table S7 — Predicted targets of known and new miRNAs in mature J. curcas seeds. The abundance of these targets during seed development is shown here. (XLSX) [file pone.0083727.s010.xlsx]

## Sheet: Plan1
Table S7. Predicted targets of known and new miRNAs in mature J. curcas seeds. The abundance of these targets during seed development is shown here.
miRNA	Expectationa	Inhibition	Target (putative function)	Target read count			Log ratio L2/L1	p-value < 0.001	Log ratio L2/L3	p-value < 0.001	Log ratio L1/L3	p-value < 0.001
				L1 (immature)	L2 (intermediate)	L3 (mature)
Jcu_MIR1463_3p	4	Translation	ubiquitin system component cue protein	87	103	25	1.03882	*	0.0885311		-0.499004	*
	4	Cleavage	sh3 domain-containing protein	508	730	260	0.424386	*	0.0706558		0.0975558
Jcu_MIR156a_3p	4	Translation	dehydration responsive element binding protein	4	2	6	-1.09868		-3.00369		-1.45372
	3.5	Translation	pentatricopeptide repeat-containing protein	99	85	44	-0.318648		-0.46877		0.301164
	4	Translation	udp-glucoronosyl udp-glucosyl transferase family protein	341	239	81	-0.611443	*	0.142288		1.20502	*
Jcu_MIR156a_5p	4	Cleavage	trypsin domain-containing	185	682	208	1.78356	*	0.294459		-1.03782	*
	3.5	Cleavage	caffeoyl- o-methyltransferase	83	2710	3044	4.93036	*	-1.5864	*	-6.06547	*
Jcu_MIR156b_5p	4	Cleavage	trypsin domain-containing	185	682	208	1.78356	*	0.294459		-1.03782	*
Jcu_MIR156c_5p	4	Cleavage	trypsin domain-containing	185	682	208	1.78356	*	0.294459		-1.03782	*
Jcu_MIR157_3p	4	Cleavage	amino acid transporter	650	860	464	0.305215	*	-0.528517	*	-0.382446	*
Jcu_MIR157_5p	4	Translation	hypoersensitive response protein	63	11346	3074	7.39393	*	0.465266	*	-6.47738	*
Jcu_MIR159_3p	4	Translation	tir-nbs-lrr resistance protein	136	938	196	2.6873	*	0.840005	*	-1.39601	*
Jcu_MIR159_5p	4	Translation	cc-nbs-lrr resistance protein	2	13	31	2.60176		-2.67249	*	-4.82296	*
Jcu_MIR166a_5p	3.5	Translation	receptor-like protein kinase	35	175	109	2.22325	*	-0.735702	*	-2.50766	*
	4	Translation	elongator complex protein 4	181	128	62	-0.598528	*	-0.372925		0.676889
	3.5	Translation	luc7 related protein	699	753	863	0.0086753		-1.61544	*	-1.17283	*
	4	Translation	rna binding	171	100	26	-0.872678	*	0.524687		1.84865	*
Jcu_MIR166b_5p	3.5	Translation	receptor-like protein kinase	35	175	109	2.22325	*	-0.735702	*	-2.50766	*
	4	Translation	elongator complex protein 4	181	128	62	-0.598528	*	-0.372925		0.676889
	3.5	Translation	luc7 related protein	699	753	863	0.0086753		-1.61544	*	-1.17283	*
	4	Translation	rna binding	171	100	26	-0.872678	*	0.524687		1.84865	*
Jcu_MIR167b_3p	4	Cleavage	protein pigment defective 320	252	522	143	0.951944	*	0.449306		-0.0513525
Jcu_MIR167b_5p	4	Translation	cytosolic class i small heat shock protein partial	557	353	120	-0.756691	*	0.137905		1.34588	*
Jcu_MIR168_3p	4	Translation	dehydration responsive element binding protein	4	2	6	-1.09868		-3.00369		-1.45372
	3.5	Translation	pentatricopeptide repeat-containing protein	99	85	44	-0.318648		-0.46877		0.301164
	4	Translation	udp-glucoronosyl udp-glucosyl transferase family protein	341	239	81	-0.611443	*	0.142288		1.20502	*
	4	Cleavage	trypsin domain-containing	185	682	208	1.78356	*	0.294459		-1.03782	*
	3.5	Cleavage	caffeoyl- o-methyltransferase	83	2710	3044	4.93036	*	-1.5864	*	-6.06547	*
Jcu_MIR169_3p	4	Cleavage	serine carboxypeptidase-like 18-like	79	64	29	-0.402463		-0.27671		0.577039
Jcu_MIR2022_5p	4	Cleavage	cytosolic class i small heat shock protein partial	42	519	36	3.52859	*	2.43094	*	-0.646369
Jcu_MIR2911a_3p	4	Translation	f-box family protein	212	114	24	-0.993713	*	0.829199		2.2742	*
Jcu_MIR2911b_5p	3.5	Translation	f-box family protein	212	114	24	-0.993713	*	0.829199		2.2742	*
Jcu_MIR3460_5p	4	Cleavage	subtilisin-like protease-like	9465	87	33	-6.86413	*	-0.0201796		7.29523	*
	4	Cleavage	exonuclease-like protein	330	233	59	-0.600818	*	0.562814		1.61492	*
	4	Cleavage	atp binding	223	62	37	-1.94539	*	-0.673986		1.72269	*
	3.5	Cleavage	amino acid transporter	650	860	464	0.305215	*	-0.528517	*	-0.382446	*
	3.5	Translation	histone-lysine n-methyltransferase ashr1	1002	1429	555	0.413441	*	-0.0542828		-0.0164382
Jcu_MIR390_5p	3.5	Cleavage	auxin response factor 10	2498	420	91	-2.67099	*	0.787722	*	3.91	*
Jcu_MIR403a_3p	4	Translation	pentatricopeptide repeat-containing	106	27	10	-2.07172	*	0.0142304	*	2.53723	*
Jcu_MIR403a_5p	3.5	Translation	proline synthetase associated	0	435	101	42.6794	*	0.687931	*	-40.8908	*
Jcu_MIR472_3p	3	Cleavage	pumilio homolog 2-like	3039	5546	1760	0.769169	*	0.237143	*	-0.0807398
	3	Cleavage	disease resistance rpp13-like protein 1-like	12	62	13	2.27055	*	0.835028		-0.984238
	2	Cleavage	seed maturation protein	20	32070	84797	10.5483	*	8.87235		-2.22447
Jcu_MIR472_5p	4	Translation	rna-directed dna polymerase (reverse transcriptase) chromo zinc cchc-type peptidase active site polynucleotidyl ribonuclease h fold	108	95	37	-0.283714		-0.0583268		0.676673
	3	Cleavage	pentatricopeptide repeat-containing	123	115	81	-0.195707		-0.913089	*	-0.266097
Jcu_MIR482_3p	4	Translation	high affinity nitrate transporter	22	73	8	1.63171	*	1.7711	*	0.590671
Jcu_MIR482_5p	3.5	Cleavage	dna polymerase alpha catalytic subunit	258	64	29	-2.10991	*	-0.27671		2.28449	*
Jcu_MIR5240_3p	3	Cleavage	regulator of telomere elongation helicase 1	184	207	63	0.0712429		0.297478		0.677521
	4	Cleavage	phosphatidylserine decarboxylase	2773	512	204	-2.53591	*	-0.0911543		2.89605	*
	3.5	Translation	tyrosyl-trna synthetase	97	52	28	-0.998155	*	-0.525644		0.923797
Jcu_MIR535b_3p	4	Cleavage	protein phosphatase	460	656	202	0.41338	*	0.280612		0.318518
Jcu_nMIR001_3p	4	Cleavage	plasma membrane intrinsic protein	1653	401	95	-2.14209	*	0.658874	*	3.25225	*
	4	Cleavage	glycerophosphoryl diester	87	103	25	0.144875		0.623915		0.930326
	4	Cleavage	jasmonate	271	112	79	-1.37348	*	-0.915155	*	0.909607	*
	4	Cleavage	dna helicase	43	28	24	-0.717592		-1.19634		-0.0274588
Jcu_nMIR001_5p	3.5	Cleavage	ribosomal protein s27	10584	10250	5411	-0.144943	*	-0.497072	*	0.0991568	*
Jcu_nMIR002_3p	4	Cleavage	protein trs120	3948	1384	837	-1.61096	*	-0.693185	*	1.36906	*
	4	Cleavage	gag-pol polyprotein	6	26	12	2.0168	*	-0.303252		-1.86876
Jcu_nMIR002_5p	4	Cleavage	rna-directed dna polymerase (reverse transcriptase) chromo zinc cchc-type peptidase active site polynucleotidyl ribonuclease h fold	47	431	326	3.09827	*	-1.01591	*	-3.6629	*
Jcu_nMIR003_5p	2.5	Cleavage	60s ribosomal protein l10a-1	5004	4586	2950	-0.224528	*	-0.782208	*	-0.106394
Jcu_nMIR005_3p	4	Translation	pentatricopeptide repeat-containing protein	135	218	122	0.592687	*	-0.581282		-0.722683	*
	4	Cleavage	pre-mrna-splicing factor clf1	904	926	614	-0.0639927		-0.825955	*	-0.310677	*
Jcu_nMIR006_5p	3.5	Cleavage	subtilisin-like protease-like	9465	87	33	-6.86413	*	-0.0201796		7.29523	*
	4	Translation	metal transporter nramp6-like	179	9	0	-4.41257	*	35.8892		40.8476	*
	4	Cleavage	hydroxyproline-rich glycoprotein family protein	976	751	475	-0.47675	*	-0.757844	*	0.170193
Jcu_nMIR009_5p	4	Translation	pentatricopeptide repeat-containing protein	135	218	122	0.814974	*	-0.292767		-0.832468	*
Jcu_nMIR013_3p	4	Translation	disease resistance protein	13	64	32	2.42317	*	-0.130214		-2.27811	*
	4	Translation	bed finger-nbs-lrr resistance protein	40	31	17	-0.244126		-0.26348		0.255919
Jcu_nMIR014_5p	4	Cleavage	rna-directed dna polymerase (reverse transcriptase) chromo zinc cchc-type peptidase active site polynucleotidyl ribonuclease h fold	47	431	326	3.32056	*	-0.727398	*	-3.77269	*
	4	Cleavage	amino acid transporter	650	860	464	0.527502	*	-0.240002		-0.492231	*
Jcu_nMIR015_3p	3	Cleavage	probable e3 ubiquitin-protein ligase herc1-like	163	193	175	0.367334		-0.988968	*	-1.08103	*
Jcu_nMIR016_3p	2.5	Cleavage	60s ribosomal protein l10a-1	5004	4586	2950	-0.00224013		-0.493692	*	-0.216179	*
apsRNATarget value
L1- sRNA library from immature seeds; L2- sRNA library from intermediate seeds; L3- sRNA library from mature seeds.
* Differentially represented in libraries, according to EdgeR and A-C test results.
