# Supplementary material for: Identifying MicroRNAs and Transcript Targets in Jatropha Seeds
Source: PLoS One. 2014 Feb 13;9(2):e83727. doi: 10.1371/journal.pone.0083727 (PMC3923737; doi:10.1371/journal.pone.0083727)
Supplement: Table S8 — Predicted targets of known and new isomiRNAs related to the lipid metabolism of J. curcas. The abundance of targets during seed development is shown here. (XLSX) [file pone.0083727.s011.xlsx]

## Sheet: Plan2
Table S8. Predicted targets of known and new isomiRNAs related to the lipid metabolism of J. curcas. The abundance of targets during seed development is shown here.
miRNA	Expectationa	Inhibition	Target (putative function)	Target read count			Log ratio L2/L1	p-value < 0.001	Log ratio L2/L3	p-value < 0.001	Log ratio L1/L3	p-value < 0.001
				L1 (immature)	L2 (intermediate)	L3 (mature)
Jcu_nMIR001_27	4	Cleavage	glycerophosphoryl diester	87	103	25	-9.48751		-10.9222		-10.6745
Jcu_nMIR001_30	4.5	Cleavage	fatty acid desaturase	1	9	5	-14.4673		-13.8415		-15.0569
Jcu_nMIR001_31	5	Cleavage	diphosphomevalonate decarboxylase	245	56	34	-9.18023	*	-11.14		-9.70584	*
Jcu_nMIR001_32	5	Translation	1-phosphatidylinositol-bisphosphate	169	63	0	-9.36315	*	-30.6678	*	-29.6337	*
Jcu_nMIR001_33	4.5	Cleavage	1-acyl-sn-glycerol-3-phosphate acyltransferase	317	458	125	-7.47846	*	-8.6849	*	-8.58083
Jcu_nMIR007_1	4.5	Translation
Jcu_nMIR007_2	5	Translation
Jcu_nMIR022	4.5	Translation	cyclopropane-fatty-acyl-phospholipid synthase	202	19	5	-10.0992	*	-13.3025		-11.2278	*
Jcu_nMIR001_37	4.5	Cleavage	hydroxysteroid 11-beta-dehydrogenase 1-like protein	0	3186	1347	-27.24	*	-5.57087	*	-27.702	*
Jcu_MIR166a_3	4.5	Cleavage
Jcu_MIR166b_1	4.5	Cleavage
Jcu_nMIR011	4.5	Cleavage	phosphatidylserine decarboxylase	2773	512	204	-5.83361	*	-8.25119		-6.66306	*
Jcu_MIR156a_19	5	Cleavage
Jcu_MIR156a_20	5	Cleavage
Jcu_MIR156a_22	5	Cleavage
Jcu_MIR156a_27	5	Cleavage
Jcu_MIR156a_28	5	Cleavage
Jcu_MIR168_20	5	Cleavage
Jcu_MIR168_21	5	Cleavage
Jcu_MIR168_26	5	Cleavage
Jcu_MIR168_28	5	Cleavage
Jcu_MIR168_29	5	Cleavage
Jcu_MIR5240	4	Cleavage
Jcu_MIR156c_7	5	Cleavage	phosphatidylserine synthase 2	163	167	114	-8.68601		-9.4791	*	-9.12708
Jcu_MIR3460	5	Cleavage	2-oxoglutarate-dependent dioxygenase	33	19	5	-11.4061		-13.3025		-12.5347
Jcu_MIR390_1	5	Cleavage	lipid binding protein	1954	591	381	-5.98261	*	-7.69707	*	-6.46496	*
Jcu_MIR390_2	5	Cleavage
Jcu_MIR156a_1	5	Translation
Jcu_MIR156b	5	Translation
Jcu_MIR156c	5	Translation
Jcu_MIR168_1	5	Translation
Jcu_MIR472_19	5	Translation
Jcu_MIR403a	5	Translation	glycerol-3-phosphate dehydrogenase	198	505	182	-7.74748	*	-8.34343	*	-8.64931
apsRNATarget value
L1- sRNA library from immature seeds; L2- sRNA library from intermediate seeds; L3- sRNA library from mature seeds.
* Differentially represented in libraries, according to EdgeR and A-C test results.
